# Supplementary material for: Culturing of Giardia lamblia under microaerobic conditions can impact metronidazole susceptibility by inducing increased expression of antioxidant enzymes
Source: Int J Parasitol Drugs Drug Resist. 2025 Feb 1;27:100585. doi: 10.1016/j.ijpddr.2025.100585 (PMC11847123; doi:10.1016/j.ijpddr.2025.100585)
Supplement: Multimedia component 4 [file mmc4.xlsx]

## Sheet: Tabelle1
PCR primers used in this study
Cloning into pPac:
Superoxide reductase:
fw:	CATCTAGACCACAAATAACGCCTTTAATTACAGGCGCCCCAGATTTTAAAATATGTCTCTGAGCAACTGCC
rv:	CATTAATTAACTGGATATGAACATGTCAATTATTTGATATCTGAATTACAATTCACTGTTAGAACTAGAGCTCCATGTAGTTCTCC
Pyridoxamine 5'-phosphate oxidase putative domain-containing protein:
fw:	CATCTAGAAACGTCTACACGTGAGGTGTGTAAACTTCCGGAGAAAAAAATCCTAGTACATGGTGGATCCTAAGCTTATCG
rv:	CATTAATTAACTGGATATGAACATGTCAATTATTTGATATCTGAATTACAATTCACTGTTAGAATCAATTCTTGATGCGCCAG
TlpA-like family protein:
fw:	CATCTAGAAACGTCTACACGTGAGGTGTGTAAACTTCCGGAGAAAAAAATCCTAGTACATGCTGCCTGATATCAATGCG
rv:	CATTAATTAACTGGATATGAACATGTCAATTATTTGATATCTGAATTACAATTCACTGTTAGAATCAGAGACTGTTGAGCTTCG
RT-qPCR:
Superoxide reductase:
fw:	AGCAACTGCCTTCACAAGCC
rv:	TTGCCCTCCTTAGTGATGCC
Pyridoxamine 5'-phosphate oxidase putative domain-containing protein:
fw:	CACGAAGACACTTGACAGAC
rv:	ACCAGACATCTGCAAAGGC
TlpA-like family protein:
fw:	ACATGAAGGAGTACAACGTGG
rv:	TTGAAGAGGAAGGCAGCAGG
GDH (M84604):
fw:	CACAGGCAAGAACGTCAA
rv:	CCCGTTGGAGTCTGAGAA
GAPDH (XM_001703983):
fw:	CATGGAGCGTGCCTACTT
rv:	CACTCCAAGACCACATCC
