# Supplementary material for: Culturing of Giardia lamblia under microaerobic conditions can impact metronidazole susceptibility by inducing increased expression of antioxidant enzymes
Source: Int J Parasitol Drugs Drug Resist. 2025 Feb 1;27:100585. doi: 10.1016/j.ijpddr.2025.100585 (PMC11847123; doi:10.1016/j.ijpddr.2025.100585)
Supplement: Multimedia component 5 [file mmc5.xlsx]

## Sheet: Tabelle1
Identified Proteins
Superoxide reductase = desulfoferredoxin
Accession	Description	Coverage [%]	# Peptides	# PSMs	# Unique Peptides	# AAs	MW [kDa]	calc. pI	Score Sequest HT: Sequest HT	# Peptides (by Search Engine): Sequest HT	# Protein Groups
V6TJK7	Desulfoferredoxin (Fragment) OS=Giardia intestinalis OX=5741 GN=DHA2_152891 PE=1 SV=1	55	6	73	3	125	14.1	7.74	200.65	6	1
V6TVM1	Desulfoferrodoxin OS=Giardia intestinalis OX=5741 GN=GSB_153135 PE=3 SV=1	36	4	7	1	134	15.2	8.03	19.45	4	1
V6TFJ8	LSM family protein OS=Giardia intestinalis OX=5741 GN=DHA2_18713 PE=4 SV=1	64	3	3	3	107	12	6.52	12.3	3	1
A0A482G8E3	Thioredoxin peroxidase OS=Giardia intestinalis OX=5741 GN=prx1 PE=3 SV=1	18	2	2	2	201	22.6	6.89	7.52	2	1
Q9NDB1	Protein disulfide isomerase 5 OS=Giardia intestinalis OX=5741 GN=PDI-5 PE=4 SV=1	28	2	2	2	134	14.6	8.43	5.7	2	1
V6TIH6	Uncharacterized protein OS=Giardia intestinalis OX=5741 GN=DHA2_7396 PE=4 SV=1	14	1	1	1	115	13.2	7.88	3.87	1	1
V6TDP6	Macrophage migration inhibitory factor OS=Giardia intestinalis OX=5741 GN=DHA2_12091 PE=3 SV=1	12	1	1	1	114	12.4	7.12	2.92	1	1
V6TDT5	Uncharacterized protein OS=Giardia intestinalis OX=5741 GN=DHA2_3680 PE=4 SV=1	13	1	1	1	119	12.9	8.13	2.4	1	1
Q27657	Arginine deiminase OS=Giardia intestinalis OX=5741 PE=4 SV=1	2	1	1	1	580	64.1	6.54	2.34	1	1
Pyridoxamine 5'-phosphate oxidase
Accession	Description	Coverage [%]	# Peptides	# PSMs	# Unique Peptides	# AAs	MW [kDa]	calc. pI	Score Sequest HT: Sequest HT	# Peptides (by Search Engine): Sequest HT	# Protein Groups
V6TH20	Pyridoxamine 5'-phosphate oxidase putative domain-containing protein OS=Giardia intestinalis OX=5741 GN=DHA2_5810 PE=4 SV=1	82	9	99	2	131	14.5	6.11	243.82	9	1
V6TUL0	Pyridoxamine 5'-phosphate oxidase putative domain-containing protein OS=Giardia intestinalis OX=5741 GN=GSB_5810 PE=4 SV=1	79	9	89	2	131	14.5	6.11	224.41	9	1
V6THZ2	Cytidine deaminase OS=Giardia intestinalis OX=5741 GN=DHA2_2101 PE=3 SV=1	49	4	7	4	134	14.4	5.94	20.98	4	1
V6TIF4	Rhodanese family protein OS=Giardia intestinalis OX=5741 GN=DHA2_6752 PE=4 SV=1	42	3	4	3	137	15.1	7.02	13.64	3	1
V6TLN3	Protein disulfide reductase, TlpA-like family protein OS=Giardia intestinalis OX=5741 GN=DHA2_6289 PE=4 SV=1	30	2	2	2	133	15	6.15	7.58	2	1
Q9NDB1	Protein disulfide isomerase 5 OS=Giardia intestinalis OX=5741 GN=PDI-5 PE=4 SV=1	21	1	1	1	134	14.6	8.43	5.23	1	1
V6TC17	Diadenosine tetraphosphate hydrolase OS=Giardia intestinalis OX=5741 GN=DHA2_4156 PE=4 SV=1	15	2	2	2	133	14.2	6.39	4.89	2	1
V6TG95	Putative thioredoxin superfamily protein OS=Giardia intestinalis OX=5741 GN=DHA2_152043 PE=4 SV=1	9	1	1	1	123	13.8	5.1	2.52	1	1
V6TIU5	Uncharacterized protein OS=Giardia intestinalis OX=5741 GN=DHA2_2012 PE=4 SV=1	11	1	1	1	140	15.9	8.25	2.5	1	1
Q1W281	Histone H4 (Fragment) OS=Giardia intestinalis OX=5741 GN=H4 PE=3 SV=1	18	1	1	1	55	6.3	10.64	2.06	1	1
V6TLE6	Putative thioredoxin superfamily protein (Fragment) OS=Giardia intestinalis OX=5741 GN=DHA2_152042 PE=4 SV=1	7	1	1	1	123	13.8	7.91	1.93	1	1
V6U233	Viral A-type inclusion protein repeat protein OS=Giardia intestinalis OX=5741 GN=GSB_16199 PE=4 SV=1	1	1	1	1	1119	126	5.83	1.9	1	1
TlpA
Accession	Description	Coverage [%]	# Peptides	# PSMs	# Unique Peptides	# AAs	MW [kDa]	calc. pI	Score Sequest HT: Sequest HT	# Peptides (by Search Engine): Sequest HT	# Protein Groups
V6TLN3	Protein disulfide reductase, TlpA-like family protein OS=Giardia intestinalis OX=5741 GN=DHA2_6289 PE=4 SV=1	59	7	35	2	133	15	6.15	111.2	7	1
V6U2C8	Protein disulfide reductase, TlpA-like family protein OS=Giardia intestinalis OX=5741 GN=GSB_6289 PE=4 SV=1	41	6	16	1	133	15	5.85	51.78	6	1
Q9NDB1	Protein disulfide isomerase 5 OS=Giardia intestinalis OX=5741 GN=PDI-5 PE=4 SV=1	48	5	10	1	134	14.6	8.43	29.26	5	1
V6TWC7	Thiol disulfide oxidoreductase, DsbA family protein OS=Giardia intestinalis OX=5741 GN=GSB_8064 PE=4 SV=1	55	5	9	1	116	12.5	6.06	22.3	5	1
V6TGB6	Uncharacterized protein OS=Giardia intestinalis OX=5741 GN=DHA2_4624 PE=4 SV=1	19	2	2	2	134	15.3	6.79	5.67	2	1
V6TXH1	LSU ribosomal protein L34E OS=Giardia intestinalis OX=5741 GN=GSB_36069 PE=3 SV=1	18	2	2	2	120	13.6	11.15	5.49	2	1
V6TR77	Ribose 5-phosphate isomerase OS=Giardia intestinalis OX=5741 GN=DHA2_27614 PE=4 SV=1	14	2	2	2	145	15.4	6.89	4.69	2	1
V6TV48	LSU ribosomal protein L22E OS=Giardia intestinalis OX=5741 GN=GSB_16044 PE=3 SV=1	11	1	1	1	128	14.7	7.24	2.56	1	1
V6TU50	SSU ribosomal protein S19E OS=Giardia intestinalis OX=5741 GN=GSB_152891 PE=3 SV=1	5	1	1	1	139	15.4	10.29	2.55	1	1
O97445	Ribosomal protein L35 OS=Giardia intestinalis OX=5741 GN=RPL35 PE=3 SV=1	7	1	1	1	124	14.3	10.74	2.25	1	1
V6TM09	Rhodanese domain-containing protein OS=Giardia intestinalis OX=5741 GN=DHA2_27910 PE=4 SV=1	7	1	1	1	130	14.3	8	2.02	1	1
